# Supplementary material for: Association between Dental Scores and Saliva Uremic Toxins
Source: Toxins (Basel). 2023 Nov 20;15(11):666. doi: 10.3390/toxins15110666 (PMC10674306; doi:10.3390/toxins15110666)
Supplement: Supplementary file 1 [file toxins-15-00666-s001.zip]

Archive with 1 entries (1 files):
- toxins-2587115-supplementary.pdf
